# Supplementary material for: Impact of DNA Extraction Strategies on Genomic and Bioinformatic Outcomes in Eight Selected Fungal Strains
Source: J Fungi (Basel). 2026 Apr 22;12(5):299. doi: 10.3390/jof12050299 (PMC13208813; doi:10.3390/jof12050299)
Supplement: Supplementary file 1 [file jof-12-00299-s001.zip]

Archive with 1 entries (1 files):
- jof-4160139-supplementary.pdf
